# Supplementary material for: Knee Joint Loads and Surrounding Muscle Forces during Stair Ascent in Patients with Total Knee Replacement
Source: PLoS One. 2016 Jun 3;11(6):e0156282. doi: 10.1371/journal.pone.0156282 (PMC4892639; doi:10.1371/journal.pone.0156282)
Supplement: S1 Table — (XLSX) [file pone.0156282.s001.xlsx]

## Sheet: Sheet2
S1 Table. Individual subject data.
Group	Control	Control	Control	Control	Control	TKR	TKR	TKR	TKR	TKR
Subject	1	2	3	4	5	6	7	8	9	10
Early stance Peak Vertical GRF (BW)	0.991086	0.979105	1.06975	1.10248	1.0213	0.925516	1.02864	0.990151	0.955117	1.01263
Late Stance Peak Vertical GRF (N)	1.19321	1.06208	1.0197	1.41539	1.07904	1.11834	1.01022	1.25398	0.979129	1.06988
Knee Contact Flexion Angle (Deg)	74.627	63.358	66.93	63.136	63.366	62.155	61.663	68.178	69.248	68.325
Knee Extension Range of Motion (Deg)	59.466	55.635	63.615	57.231	58.746	60.392	50.324	59.397	52.457	64.509
Peak Extension Moment (Nm)	1.36028	1.07325	1.10114	1.03388	0.78848	0.589864	0.758226	1.01104	1.18446	0.781781
Early Stance Peak Abduction Moment (Nm)	0.274185	0.243013	absent	0.192353	0.586072	0.25883	0.629306	0.312987	0.0119256	0.581093
Late Stance Peak Abduction Moment (Nm)	0.144612	0.159389	0.0280538	0.244118	0.355245	0.263427	0.456555	0.194416	0.135996	0.352226
Peak Anterior Shear JRF (N)	2.51324	2.56695	2.37119	3.36659	3.28764	2.17077	1.99078	2.31909	2.66331	3.25971
Early Stance Peak Compressive JRF (N)	3.47915	3.45566	2.62899	3.16009	3.24373	2.35359	2.94441	2.42575	2.86162	3.21617
Late Stance Peak Compressive JRF (N)	3.85757	3.58802	3.36045	4.77766	3.93912	4.70777	3.94938	4.03543	2.89547	3.90566
Early Stance Peak Rectus Femoris (BW)	0.692506	0.487015	0.561919	0.867146	0.491041	0.281248	0.227576	0.600725	0.314052	0.114852
Early Stance Peak Vastus Medialis (BW)	0.475731	0.449913	0.477235	0.54252	0.586289	0.865185	1.14328	0.422151	0.349563	1.07392
Early Stance Peak Vastus Intermedius (BW)	0.547278	0.516361	0.545963	0.625988	0.67426	0.346031	0.38753	0.487946	0.569865	0.650245
Early Stance Peak Vastus Lateralis (BW)	0.997678	0.947311	1.00377	1.13614	1.22911	0.40502	0.458611	0.88317	0.674723	0.737589
Early Stance Peak Extensor Sum (BW)	2.2613	2.20305	2.37568	2.66463	2.75284	1.27367	1.61266	1.92106	1.58418	1.72421
Early Stance Peak Semimembranosus (BW)	0.557421	0.686983	0.412791	0.529184	0.336494	0.605858	0.375555	0.395449	0.455403	0.424532
Early Stance Peak Semitendinosus (BW)	0.142699	0.0795908	0.0548095	0.0588235	0.0477563	0.0680111	0.0309741	0.0578392	0.0430945	0.0507382
Early Stance Peak Biceps Femoris Long Head (BW)	0.328216	0.374473	0.267389	0.349559	0.266424	0.332685	0.115655	0.318731	0.441306	0.29249
Early Stance Peak Biceps Femoris Short Head (BW)	0.54388	0.240575	0.19291	0.234587	0.435976	0.464766	0.465345	0.720481	0.413491	0.577119
Early Stance Peak Sartorius (BW)	0.0380411	0.0353106	0.0231943	0.025868	0.0487735	0.0743489	0.0500512	0.0991038	0.0486598	0.0879038
Early Stance Peak Gracilis (BW)	0.0246667	0.0104496	0.00740783	0.0098459	0.00912223	0.0239983	0.0395431	0.00863153	0.0397375	0.058248
Early Stance Peak Medial Gastrocnemius (BW)	1.07817	0.972039	0.37533	0.485903	0.754237	0.72242	0.81062	0.69509	1.19722	1.25131
Early Stance Peak Lateral Gastrocnemius (BW)	0.370319	0.338339	0.0745848	0.0900762	0.222063	0.517076	0.439272	0.178681	0.380345	0.496177
Early Stance Peak Flexor Sum (BW)	2.35989	1.83153	1.16749	1.31134	1.53308	1.91596	1.19156	2.00684	2.25464	1.78109
Late Stance Peak Rectus Femoris (BW)	1.06574	0.999203	0.617414	0.950303	0.755133	0.25416	0.254986	1.19375	0.164303	0.196528
Late Stance Peak Vastus Medialis (BW)	0.0983984	0.0724241	0.0628927	0.182863	0.157842	1.13083	1.21567	0.064485	1.19238	0.683869
Late Stance Peak Vastus Intermedius (BW)	0.109052	0.0794016	0.0674936	0.205469	0.178519	0.0611088	0.0634288	0.069979	0.123384	0.0574477
Late Stance Peak Vastus Lateralis (BW)	0.204372	0.132284	0.103235	0.397973	0.339878	0.0693106	0.074068	0.0983094	0.15024	0.0662293
Late Stance Peak Extensor Sum (BW)	1.3447	1.06112	0.741427	1.59727	1.18183	1.43123	1.5065	1.25607	1.56667	0.83866
Late Stance Peak Semimembranosus (BW)	0.484123	0.439274	0.449377	0.328296	0.37996	0.499522	0.336011	0.722004	0.601494	0.472694
Late Stance Peak Semitendinosus (BW)	0.0876682	0.0317718	0.0566773	0.0286382	0.0496802	0.0425962	0.0284847	0.0823967	0.052251	0.0585989
Late Stance Peak Biceps Femoris Long Head (BW)	0.310115	0.120165	0.211176	0.0631528	0.174782	0.138824	0.103732	0.191535	0.152916	0.180116
Late Stance Peak Biceps Femoris Short Head (BW)	0.419091	0.448266	0.30293	0.357163	0.364038	0.540372	0.366566	0.481195	0.569742	0.404875
Late Stance Peak Sartorius (BW)	0.0503169	0.0519143	0.0556115	0.0385321	0.0278974	0.118362	0.0761774	0.0708395	0.0685229	0.0774448
Late Stance Peak Gracilis (BW)	0.0191994	0.00920325	0.0125785	0.00898243	0.0144629	0.0159882	0.0117136	0.013543	0.0141864	0.0125201
Late Stance Peak Medial Gastrocnemius (BW)	1.15287	1.10739	1.13588	1.03641	0.681304	0.0878126	0.09135	1.0515	0.271984	0.0856344
Late Stance Peak Lateral Gastrocnemius (BW)	0.437805	0.385079	0.290499	0.260574	0.19557	1.34027	1.08715	0.26346	1.18091	1.43522
Late Stance Peak Flexor Sum (BW)	1.89822	1.71225	1.74824	1.41276	1.34887	2.04383	1.62421	1.97474	1.84805	1.97157
